# Supplementary material for: Origin Traceability of Chinese Mitten Crab (Eriocheir sinensis) Using Multi-Stable Isotopes and Explainable Machine Learning
Source: Foods. 2025 Jul 13;14(14):2458. doi: 10.3390/foods14142458 (PMC12294520; doi:10.3390/foods14142458)
Supplement: Supplementary file 1 [file foods-14-02458-s001.zip]

Archive with 1 entries (1 files):
- foods-3693439-supplementary.pdf
